# Supplementary material for: Ancora: a web resource for exploring highly conserved noncoding elements and their association with developmental regulatory genes
Source: Genome Biol. 2008 Feb 15;9(2):R34. doi: 10.1186/gb-2008-9-2-r34 (PMC2374709; doi:10.1186/gb-2008-9-2-r34)
Supplement: Additional data file 1 — Human genomic regions in which the density (in a 300 kb sliding window) of human-zebrafish HCNEs (70% identity over 50 columns) surpassed 0.5% and putative target genes in 120 of these regions. [file gb-2008-9-2-r34-S1.xls]

## Sheet: Sheet1
Human (hg18) HCNE dense region
chrom	chromStart	chromEnd	max HCNE density peak height (% of region sequence within HCNEs)	inferred target gene(s)
chr1	2857501	3255500	1.28	PRDM16
chr1	10484501	10910500	0.87	CASZ1
chr1	18759501	18992500	1.83	PAX7
chr1	38346501	38585500	0.77	POU3F1
chr1	44340501	44894500	0.58	KLF17
chr1	61427501	61486500	0.97	NF1A
chr1	62992501	63588500	0.59	FOXD3
chr1	87425501	88569500	2.2	?LMO4
chr1	90351501	91222500	0.65	BARHL2, ZNF644
chr1	113177501	113609500	2.3	?
chr1	162798501	163058500	8.26	PBX1
chr1	195779501	195982500	0.76	LHX9
chr1	198334501	198537500	0.66	NR5A2
chr1	211515501	212399500	0.58	PROX1
chr1	213839501	216440500	1.46	ESRRG
chr2	44699501	45070500	0.63	SIX2, SIX3
chr2	57828501	60761500	1.51	BCL11A
chr2	62927501	63244500	0.92	OTX1
chr2	66373501	67498500	2.11	MEIS1
chr2	102998501	103055500	0.58	?POU3F3
chr2	103126501	104771500	0.66	POU3F3
chr2	144279501	145636500	1.13	ZFHXB1
chr2	156068501	157634500	1.01	NR4A2
chr2	160032501	160111500	0.66	BAZ2B
chr2	163880501	164327500	0.59	?
chr2	171129501	171151500	1.09	SP5
chr2	172509501	172795500	0.58	DLX1, DLX2
chr2	174600501	174900500	0.81	CDCA7, SP3 (?)
chr2	175975501	176869500	1.01	ATF2, EVX2, HOXD cluster
chr3	17444501	18294500	0.53	SATB1
chr3	62227501	62513500	0.54	ZNF312
chr3	70959501	71523500	0.87	FOXP1
chr3	138381501	138681500	2.66	SOX14
chr3	148382501	149381500	1.04	ZIC4
chr3	159109501	159736500	0.83	SHOX2
chr3	170556501	170827500	0.98	MDS1
chr3	182611501	183726500	1.56	SOX2
chr4	1249501	1684500	0.72	?
chr4	41404501	41703500	1.34	PHOX2B
chr4	80155501	80564500	0.92	PRDM8(?)
chr4	84769501	85669500	1.18	NKX6-1
chr4	112215501	112285500	0.92	PITX2
chr4	147463501	148137500	0.76	SMAD, LOC152485, POU4F2
chr4	151586501	151971500	0.88	MAB21L2
chr5	2109501	3598500	0.9	IRX1,2,4
chr5	50367501	51440500	1.18	ISL1
chr5	76906501	77514500	0.66	OTP
chr5	87982501	88199500	1.77	hsa-mir-9-2
chr5	90923501	93825500	1.37	NR2F1
chr5	122299501	122492500	0.6	PRDM6
chr5	157926501	158439500	0.79	EBF
chr6	9451501	9928500	0.96	?
chr6	10359501	10408500	0.57	TFAP2A
chr6	41514501	41695500	0.6	FOXP4
chr6	129018501	129498500	0.65	?
chr6	137686501	137853500	16.12	OLIG3
chr7	1086501	1432500	5.19	UNCX4-1
chr7	20814501	21120500	1.87	SP8
chr7	39354501	39382500	0.99	POU6F2
chr7	42070501	42126500	0.57	GLI3
chr7	69124501	69826500	0.58	AUTS2, WBSCR17
chr7	113615501	115285500	3.16	FOXP2
chr7	156580501	156654500	1.17	HLXB9
chr8	37344501	37547500	0.77	ZNF703
chr8	53179501	53440500	0.68	ST18
chr8	60031501	60033500	0.66	TOX
chr8	65627501	66418500	0.85	BHLHB5
chr8	72168501	72691500	0.61	EYA1, (NCOA2)
chr8	76869501	78619500	3.3	ZFHX4
chr8	92940501	93290500	0.99	RUNX1T1
chr8	106070501	106893500	0.89	ZFPM2
chr9	16548501	17463500	0.84	BNC2
chr9	127193501	128392500	2.32	PBX3, LMX1B
chr9	134352501	134597500	0.83	BARHL1
chr10	23381501	23681500	0.66	PTF1A
chr10	76575501	78547500	2.75	ZNF503
chr10	102254501	102707500	0.76	PAX2
chr10	103068501	103466500	2.27	TLX1, LBX1
chr10	114162501	115025500	0.9	TCF7L2
chr10	118738501	118861500	1.38	VAX1
chr10	119321501	120216500	0.99	EMX2
chr10	124743501	125253500	0.87	HMX3, IKZF5
chr10	130025501	130052500	1.39	?
chr10	130077501	131796500	0.53	EBF3
chr11	8111501	8443500	1.94	LMO1
chr11	15304501	16531500	1.46	SOX6
chr11	20075501	20356500	1.89	DBX1
chr11	31075501	31949500	0.72	PAX6
chr11	113446501	113693500	1.8	ZBTB16
chr12	16504501	16980500	0.6	LMO3
chr12	23705501	23950500	0.92	SOX5
chr12	52579501	52795500	0.56	HOXC*
chr13	34806501	35106500	1.19	MAB21L1
chr13	70787501	72049500	2.29	DACH1
chr13	77917501	77928500	0.55	POU4F1
chr13	94179501	94494500	0.54	SOX21
chr13	99161501	100061500	1.17	ZIC2, ZIC5
chr13	111720501	111824500	1.24	SOX1
chr14	28614501	28914500	0.51	FOXG1B
chr14	32115501	33422500	0.98	NPAS3
chr14	36634501	36933500	1.95	FOXA1
chr14	94397501	94566500	0.85	GSC
chr14	96351501	98686500	0.93	?
chr15	34604501	35451500	0.64	MEIS2
chr15	50684501	50988500	1.17	ONECUT1
chr15	57924501	58271500	1.25	FOXB1
chr15	65493501	65962500	0.57	?(SMAD3, LBXCOR1, PIAS1)
chr15	68013501	68318500	0.89	TLE3
chr15	92987501	95895500	1.29	NR2F2
chr16	49544501	50494500	1.23	SALL1
chr16	52164501	52813500	0.66	upstream of IRX3
chr16	52930501	53681500	1.43	IRX3,5,6
chr16	71296501	71595500	0.7	ATBF1
chr16	76925501	77157500	0.96	?WWOX
chr17	31985501	32648500	1.12	LHX1
chr17	43850501	44151500	1.92	HOXB*
chr17	52965501	52989500	0.92	?
chr17	56408501	56778500	0.56	?TBX2, TBX4
chr18	43137501	43441500	0.51	?
chr18	70353501	71256500	0.84	ZNF407, TSHZ1
chr18	73630501	74985500	1.44	SALL3
chr19	35170501	37416500	0.61	TSHZ3, ZNF536,537
chr20	20772501	21461500	0.61	NKX2-2, NKX-4, PAX1
chr20	22234501	22482500	1.36	FOXA2
chr20	50932501	51394500	0.63	TSHZ2
chrX	286501	784500	1.21	SHOX
chrX	24706501	25060500	0.78	ARX
chrX	85036501	85219500	1.12	DACH2
chrY	286501	821500	0.6	SHOX
